# Supplementary material for: Simulating Hunting Effects on the Wild Boar Population and African Swine Fever Expansion Using Agent-Based Modeling
Source: Animals (Basel). 2023 Jan 14;13(2):298. doi: 10.3390/ani13020298 (PMC9854879; doi:10.3390/ani13020298)
Supplement: Supplementary file 1 [file animals-13-00298-s001.zip]

Archive with 1 entries (1 files):
- animals-2094286-supplementary.pdf
